# Supplementary material for: mHealth Technologies for Managing Problematic Pornography Use: Content Analysis
Source: JMIR Form Res. 2022 Oct 13;6(10):e39869. doi: 10.2196/39869 (PMC9614626; doi:10.2196/39869)
Supplement: Multimedia Appendix 1 [file formative_v6i10e39869_app1.xlsx]

## Sheet: Data dictionary
This data dictionary provides a description of all the variables in the 'Results' worksheet.
Author: Nathan Henry.
Time of data collection: 3 February, 2022.
Notes:
- For apps with a '1' recorded for the 'Irrelevant/spinoff' variable, no further data was recorded.
- Variables from 'TRACK' to 'TEST' are part of the coding scheme used to categorize features. If a feature was found in the app, the variable was marked as '1', otherwise NULL.
- The list of available apps on The Apple App Store and The Google Play Store have been updated since the time of data collection.
Variable name	Description
App name	Name of the app
Creator	Name of the app's creator
Android	1 if the app is found in the Google Play Store. Otherwise NULL
Apple	1 if the app is found in the Apple App Store. Otherwise NULL
Not English	1 if the app's primary language is not English. Otherwise NULL
Irrelevant/spinoff	1 if the app did not provide any clear utility for those aiming to manage PPU, or if the app was a clear duplicate of a prior app. Otherwise NULL
Number of ratings (Android)	Number of ratings recorded in the Google Play Store
Rating (Android)	Mean app rating in Google Play Store
Number of ratings (Apple)	Number of ratings recorded in the Apple App Store
Rating (Apple)	Mean app rating in Apple App Store
Number of installs (Android)	Number of app installations recorded in Google Play Store (factor)
TRACK	Variable tracking
STATS	Statistical insights, derived from variable trackers or streak trackers
TUTOR	Tutorials or coaching sessions, often delivered in written, audio or video format
EXERCISE	Exercises or meditations, often in the form of CBT, MT, or hypnosis
BLOCK	Content blocking or monitoring
STREAK	Tracking of streak length (i.e., the time since the last relapse), often called a day counter, streak timer, or progress tracker
ACCOUNT	Accountability partner, or access to a community forum
DIARY	Diary or journal, with the ability to take notes or set reminders
BADGE	Badges, often as rewards for reaching a new streak length
DISTRACT	Distractions for users with high urge levels, often in the form of games, soothing music, or relaxing scenery
QUOTE	Motivational quotes, often from famous and historical figures
FINANCE	Financial tracker, providing an indication of money saved via abstention from pornography use
LOCATE	Location tracker
PANIC	Panic button, often sending the user to a site with motivational quotes, encouraging videos, or blog posts
RELIGION	An explicitly religious element that is conservatively opposed to PPU
TEST	A survey that screens for pornography addiction

## Sheet: Results
App name	Creator	Android	Apple	Not English	Irrelevant/spinoff	Number of ratings (Android)	Rating (Android)	Number of ratings (Apple)	Rating (Apple)	Number of installs (Android)	TRACK	STATS	TUTOR	EXERCISE	BLOCK	STREAK	ACCOUNT	DIARY	BADGE	DISTRACT	QUOTE	FINANCE	LOCATE	PANIC	RELIGION	TEST
Porn Addiction Calendar - Quit	App Diggity, LLC	1	1			330	4.1	1	5	>100000						1	1		1	1	1	1		1
Reboot - Overcome Porn	Reboot Your Life/George Moussa	1	1			4659	4.2	25	4.9	>500000			1	1		1
Reboot: Quit Porn Addiction	Reboot Universe	1	1					6	4.3	>10000	1	1	1	1			1		1
Rewire Companion: Say No to Fap	SpidersDiligence	1				9605	4.9			>500000	1	1				1	1	1	1		1
Remojo - Quit Porn For Good	ReMojo	1	1			1924	3.9			>100000			1		1	1	1
Porn Addiction - Reboot to Overcome Porn Addiction	MasterpieceApps	1								>5000			1
BeefUp - Quit Porn Addiction	Ofniinfo App/Gol Mehul	1	1					2	3	>5000	1		1	1		1	1		1
Porn Addiction recovery help	ProgressiveLife	1								>10000			1												1
Fortify - Quit Porn For Good	Impact Collective	1	1			3168	4.4	33	4.8	>100000	1	1	1			1	1	1	1
Brainbuddy: Quit Porn Forever	Appstudio Australia Pty Ltd	1	1			1381	3	73	4.4	>100000			1	1		1	1		1	1						1
Overcome Porn: The 40 Day Challenge	Covenant Eyes	1	1					1	3	>10000			1	1		1		1	1
Quit Porn Addiction Guide App	Specs-Boy Studio	1				97322	4.7			>5000000			1
Porn Addiction Recovery, stop internet porn now	ProgressiveLife	1								>50000			1	1
Reboot: Quit Porn Addiction	Yupy Apps	1			1
Covenant Eyes	Covenant Eyes	1				6396	3.8			>100000			1		1		1
Stop Fap - Stop Porn Addiction	Sky Cruise	1								>1000						1			1		1
Stop Porn Addiction - sexual life	advisor apps	1								>100000			1
PMO Reboot - Stop PMO / Quit Porn Addiction	peakvalleytech	1								>1000						1			1
Ever Accountable - Fight Porn	Ever Accountable	1	1			3483	4.3	3	5	>100000					1		1
Porn Addiction Stop in 30 DAYS learn tips to quit	ProgressiveLife	1								>100000			1	1
Sex addiction, porn and sexual behaviour treatment	ProgressiveLife	1								>500000			1
MDF: Quit Addiction App	Manevolves/Omkar Bojjawar	1	1			9635	4.6	4	5	>500000	1	1	1	1		1	1	1	1		1			1
QuitBot: quit porn addiction	Calmsie	1	1							>100			1	1		1
HowToStop: Quit Masturbation, Porn and Habits (Early Access)	Tribe Affair	1								>1000	1	1				1
No Fap: Quit Porn Forever	VU LONG VU	1								>100000						1
Quit sex Addiction in 7 steps	ProgressiveLife	1								>10000			1	1
Iron Will: Quit your addiction	Emerald Isle Studio	1				14327	4.8			>500000						1			1
How To Break Porn Addiction	Georges Beko	1								>100			1	1											1
porn addiction 2022	eifa	1								>100			1
Fap Detox Challenge: stop your addiction to porn	NicoLabs Apps	1								>5000			1			1		1	1
DETOXIFY - Porn Blocker / App Blocker Accountable	Family First	1				4608	4.8			>100000				1	1		1			1				1
All Addictions - Quit Your Addiction. Get Help	App Diggity, LLC	1								>1000						1				1		1
I Am Sober: Sobriety Tracker	I Am Sober LLC	1				49591	4.7			>1000000	1					1	1				1	1
No Fap - Quit Addiction	NoobApps	1								>10000						1	1	1	1
Reboot - NoFap tracker	jim undersnow	1								>5000			1			1
Days Counter PRO: Quit Porn!	twentyStudio	1								>5000						1		1
Porn Blocker: Safe Search and Web Filter	KawKaw.company	1								>1000000					1
Safe Surfer: Porn Filter and Ad Blocker	Safe Surfer Ltd	1				3954	4.4			>500000					1
BlockerX: Content Blocker App	Atmana, Inc.	1	1			60248	4.6	9	5	>1000000					1		1	1								1
Reborn	Moast	1								>10000			1			1
Fap Watch: Quit your fap addiction	Today.Studio	1								>100000						1			1
Bulldog Blocker - Porn Filter	Ever Accountable	1				10020	3.8			>100000					1
Porn Site Blocker & Web Filter - WebBlockerApp	Medialogix Studio	1								>5000					1
No More! Quit your Addictions	leoncvit	1				4405	4.6			>100000						1	1				1
Porn Blocker & Adult Filter	Crew App Studio	1								>5000					1
Antifappi	Vitrari-apps	1		1						>10000						1			1					1
No Porn Addiction Counter	ecomcat	1								>500				1		1
Truple Porn Filter/Blocker	Truple	1				1849	4.4			>100000					1		1
Turn - Addiction Recovery	Impact Collective	1								>1000	1	1	1			1	1	1
Quitzilla: Sobriety Counter and Bad Habits	despDev/Andrii Hula	1	1			64833	4.8	2	4.5	>1000000		1				1		1	1		1	1
LeadMeNot: Fight and Quit Porn	CJ2 Solutions, LLC	1								>1000	1					1	1	1
No Fap Lite: Quit Addiction	KApps Infotech	1								>100						1			1
Food Addiction Calendar - Stop Overeating/Binge	App Diggity, LLC	1			1
Don't: No to Fap and Seed Retention	Rassy	1								>100				1		1	1	1	1	1				1
Block Porn & Parental Control	Golzak	1								>1000000					1
Dopamine Detox: Breaking Bad Habits	Draxex	1								>10000	1					1
BlockP - Block porn, Websites Blocker & Apps	BlockingSites pvt ltd	1				9690	3.9			>100000				1	1		1
واعي - لعلاج إدمان الإباحيه‎(Consciousness))	Aware Team Apps	1		1						>100000			1			1										1
Iron Will: Still, I Rise.	VU LONG VU	1	1					5	5	>5000						1			1
ENDfap for Celibacy nofap brahmacharya community	ENDfap community	1								>100							1
BlockerHero: Porn Blocker	BlockerHero	1								>10000					1
No Relapse: get rid of your addictions (no ads)	SuperVoid	1								>10000						1					1
BlockSite - Avoid Distractions	BlockSite	1				31957	3.6			>5000000					1
Fight Addiction - Quit Addiction Forever	Codly App Developer - Lifestyle	1								>50						1
Beat Porn - The Easy Way	Kap Apps	1								>1000			1			1			1
NeverFap Deluxe	NeverFap Deluxe	1								>500			1	1
CornHub	SantaDev	1			1
Drug Addiction Calendar - Quit Doing Drugs Now	App Diggity, LLC	1								>5000			1				1		1	1	1	1		1
RealMenDon'tPorn - Accountable Monitoring	Family First	1								>10000					1	1	1
Quit Porn Counter - Abstinence makes you powerful	Kotokoto Software/Satoshi Yoshio	1	1							>10000						1	1		1
Fap Tracker - fapping tracker	PowerfulApps	1								>50000						1	1		1	1	1
LadderOut: Quit Porn Strategy	Ladderout/Purify	1	1							>1000	1	1		1		1
Beat It	Beat It	1								>5000			1			1
Reboot App	Amjad Khalfan/Amjad Alsulimani	1	1							>10000	1	1	1			1
nomo - Sobriety Clocks	Parker Stech	1				1403	3.4			>50000						1	1		1	1		1
Xblocker - a porn blocker and a nofap companion	Keuwl Labs	1								>10000					1		1
Pure Web - Porn Blocker & Website Blocker	Mvsweb LLP	1								>100000					1
Adult Block - The Ultimate Porn Blocker	Mvsweb LLP	1				8138	3.7			>1000000					1
Life After Pornography Coach	Get Your Marriage On!	1	1							>100	1		1	1			1	1
Change bad habits and quit addictions - Tracker	Savings and Finance Studio	1								>5000						1		1
Stop Fap	TheSedeks	1								>10000						1			1
Shopping Addiction Calendar - Stop Shopping Now	App Diggity, LLC	1			1
Safety: Quit Porn & Block Net	Kidslox, Inc	1	1							>10000					1
PorNo! Porn Blocker (Beta)	Vivek Bhookya	1								>100000					1
EiNano: Masturbation (Sex act) Orgasm Tracker App	CUTBOSS	1			1					>10000
AddictX	Tech Exordium	1								>500	1		1	1			1
PorN 3 Razones (juegos para beber)	Xavuse Corp	1		1	1
Quit With Clips: Addiction Tracker	Bisk Media	1								>1000						1		1	1		1
Purity - Safe Browser, Porn Block Filter App Block	Family First	1								>50000					1		1
Nofap 90 day's	eifa	1								>5			1
Erection problems, problems with erection in men	ProgressiveLife	1								>10000			1
Word Porn Word Puzzles Game Most Addictive Game	PgAspirant.in	1			1
Alcohol Addiction Calendar	Yupy Apps	1			1					>100						1				1		1
Kids Safe Browser - Safe Search	kiddoware	1				2487	2.2			>1000000					1
Quit Meth Addiction Calendar - Stop Doing Meth	App Diggity, LLC	1			1
Truple - Screenshot Accountability	Truple	1								>10000					1		1
Sober Time - Sober Day Counter & Clean Time Clock	Sociosoftware	1				29056	4.7			>500000		1				1	1	1	1		1	1
Fap fap simulation	ALCales	1			1
StayAway(PhoneLock):KeepMeOut from Phone addiction	SleepTech	1								>10000					1
No Beep: Don't Fap/No PMO 2021	utkarsh c-park	1				6478	4.7			>100000						1			1		1
Pocket Rehab: Get Sober & Addiction Recovery	Pocket Rehab	1								>50000						1	1				1
SoberTool - Alcoholism, Addiction, Sobriety Help	SoberTool	1				1490	4.9			>100000			1			1		1	1	1		1
MyAddictometer - Mobile addiction tracker	Nanhe Kadam	1			1					>100000
Food Addiction Calendar - Stop Overeating/Binge	App Diggity, LLC	1			1
ADULT BROWSER	Veera Apps	1			1
Lock Me Out: App Blocker	TEQTIC	1								>100000		1			1
Private Video Downloader: Adult Browser	KODE Limited	1			1
Sex Addiction Quiz	Funny Psychology	1								>5000																1
Quit Addiction: to Super Power	SUPANAT AREEKUL	1								>1000			1			1		1			1
Kids Safe Internet: Porn Block	kiddoware	1								>10000					1
Freedom - relief from addictions and bad habits	Tikamori	1								>100000						1			1			1
Craving To Quit	MindSciences Inc	1								>10000	1		1	1		1	1
Black&SexyTV	Black & Sexy TV, LLC	1			1
Burger Food Porn	Flipdish	1			1
Fap Control Advice	moreFlow	1								>50000			1				1
AddictionKiller	SKZebra	1								>100							1
FapQuit - Track your rebooting journey	Sleeping Forest	1								>100		1				1	1	1	1
Quit'it - Addiction Breaker (No Ads)	COPPER HEART FACTORY	1								>50						1		1			1
Porno VPNHub	Appatomic Ltd	1			1
Since I Quit: Save yourself from Bad Habits	Saad Zahoor	1								>5000						1
Underground X	Underground X	1			1
Sobriety Tracker - Sober Days, Bad Habits	Techno information	1								>10000			1			1		1				1
Addiction	Nature Healthy Care	1								>1000			1
SPIN Safe Browser: Best Filtered Website Browser	National Education Technologies Inc	1				5626	4.3			>500000					1
Addiction Quotes	Nerd Pig	1								>10000											1
Addiction Quotes	Argovens	1								>500											1
Break Bad Habits	Alexander Kolmachikhin	1								>10000		1				1
PoeXVideo	PoeXVideo	1			1
Intellect: Create A Better You	The Intellect Company	1			1
The Gameplan	Douglas Weiss, Ph.D.	1								>1000			1
Quit Drinking - Stay Sober	MS International	1			1
Day Counter: Addiction Tracker	Batusoft	1								>1000						1			1		1
NoFap Hub - Social Media Porn	SocialHubs	1								>500							1
Quit'it - Addiction Breaker	COPPER HEART FACTORY	1								>10000						1		1			1
Recovery Path: Addiction Recovery & Addiction Help	Recovery Record	1				3232	4.7			>100000	1		1	1	1		1						1
HOT Movies Online - Watch Free	HOTMovies	1			1
Private Video Downloader	Freelancer Software	1			1
Social Media Addiction	moreQi	1			1
DTox - Quality time & Offtime	Atmana, Inc.	1			1
Stay Blocked: Control Apps and Websites	Veko Mixo Studio APP	1								>1000		1			1
My Sweet Stepsisters: Sexy Moe Anime Dating Sim	Genius Studios Japan Inc.	1			1
Overcoming Drug Addiction & Treatment	Iahcenappsinc	1								>5000			1
Porn Star Password Generator	Tietanicc! Studio	1			1
Couples Games - Intimately Us	Get Your Marriage On!	1			1
Word Porn	Blackspring	1			1
Live Free	Mighty Networks	1	1					1	5	>10000			1				1
Drug Addiction Guide	King Star Studio	1								>1000			1
Video Downloader & Video Saver & Private Browser	KODE Limited	1			1
Earth Porn	Ghanbi Team	1			1
LetGOH - Addiction Recovery	D.Pasztor AB	1								>5000	1			1		1
Keep Me Out	Vikesh Dass	1								>100000					1
علاج إدمان الاباحية‎	Thrice Solutions	1		1						>10000			1
Addiction Recovery Quotes	Nerd Pig	1								>1000											1
TikGirls - Sexy Video&Picture	TikGirls Developers Team	1			1
In The Rooms	InTheRooms.com	1								>100000			1				1				1
Onbibi Family Shield: Kids Safe Internet Portal	Bao & Onzizi by Bao Gia Diep	1								>1000					1
Detox Procrastination Blocker: Digital Detox	For Innovation	1			1					>1000000
Own Your Sex	Own Your Sex	1			1
POPULAR Magazine	Papillon Penerbit	1			1
21 Days Challenge - Transforming Lifestyles	DeviationApps	1								>50000						1			1
Freedom | Block Distractions	Eighty Percent Solutions Corporation	1				3191	3.6			>500000					1
Keep Me Focused - Beat Phone Addiction	JoeLabs	1			1
Block Gambling Websites And Apps - Gamban	Gamban	1			1
كتاب : دماغك تحت تأثير الإباحية‎	GetPlex	1		1						>5000			1
كتاب : كيف تقلع عن الإباحية‎	mofid1_help	1		1						>1000			1
The Underbelly	Fearless, LLC	1			1
Memes Hub	Idea Box	1			1
Punhub	Raj World Apps	1			1
Sexual Intimacy Hypnosis	Sexual Intimacy Hypnosis	1			1
RIDE TV GO	RIDE TV	1			1
Adult Browser 2021	VEERA APPS	1			1
Xtv Plus	KingX	1			1
EORTV	EORTV	1			1
كتاب كيف توقف العادة السرية‎	mofid1_help	1		1						>5000			1
Gambless: Gambling Addiction Prevention & Recovery	Mindspa Health	1			1
Gay Binge TV	Together Magic Film Group	1			1
ADULT BROWSER PRO	VEERA APPS	1			1
Drug Addiction	adamz	1			1
SURE Recovery	Mindwave Ventures	1								>1000	1		1				1	1								1
X Video Downloader	Pix Video Downloader Studio	1			1
Porno Browser VPNhub	Appatomic Ltd	1			1
Adult's Browser	NvApps	1			1
Hot Movies 2020 - free full movies	Nims	1			1
Idle Girls	Amrita Studio	1			1
Addiction Solitaires	Color Mobile	1			1
Addiction Quotes and Sayings	TangoQuote	1																			1
Brooke Burke Body	Brooke Burke Body	1			1
Romantic Hot Movies 2021	Nims	1			1
12 Step Guide Narcotics Addicts	iByte Apps Limited	1			1
Orgasma.fm Music Radio	Orgasma Station	1			1
XNX Adult Video Downloader	KODE Limited	1			1
Stop Addiction:Gambling	Kenworld Technologies	1			1
Last Longer in Bed and Control Premature Stamina	MasterpieceApps	1			1
My Elf Girlffriend: Sexy Moe Anime Dating Sim	Genius Studio Japan Inc	1			1
ipfox xtream	Ipfox	1			1
South Hot Movies	Miani	1			1
Elements of Child Sexual Abuse	Academy for Professional Excellence	1			1
xvideos trivia	#allofus	1			1
Naughty Game for Couple Hot & Sexy!	Chouic	1			1
Passionflix	Passionflix	1			1
HelpMeFocus - Block Apps, Stay Focused	dsimpletools team	1			1
Addiction Recovery Devotionals	Christian Applications	1								>10000			1												1
Sticker HUB - WAStickers Hot	Sticker Hub	1			1
Loupe	Loupe LLC	1			1
Recovery Today Magazine	Recovery Today Magazine	1								>10000			1								1
Drug Abuse: Information and Treatment	HemiSphere Studio	1			1
Sex Tap	V Studio	1			1
PleaseMe - Game for Couples	Chouic	1			1
A Day at a Time	BookMobile	1								>1000			1								1				1
Dark Web	Anar M	1			1
X HD Player - All Formate Player	Ultra Edge Apps	1			1
اضرار العادة السرية - والاقلاع عن العاده‎	AwsAqh17	1		1						>500			1
Truth or Dare Dirty for Adults	Gifted Games	1			1
Free & Fast Video Downloader - HD Video Downloader	InShot Inc.	1			1
Stepsister Shock! Sexy Moe Anime Dating Sim	Genius Studio Japan Inc	1			1
Stop M - Stop Masturbation and Quit Porn Addiction	GoodMan Work	1				6290	2.8			>500000	1	1				1	1		1
Porn Addiction - Overcome Porn Addiction For Good	engrshams	1								>10000			1
[Escaping Porn] Porn Addiction hub: Guide listen	All Media Hub Apps	1								>1000000			1
Quit Porn Addiction Videos	Linzo Studio	1								>100000			1
Porn Addiction: Quit Porn Addiction Guide	Berbers Development	1								>1000			1
Porn Addiction: Quit Porn Addiction Guide	Berbers Development	1			1
Porn addiction signs and side effects	advisor apps	1								>500000			1
X:Video Quit addiction	X:Video	1			1
Quite Porn Addiction: keys to addiction recovery	Berbers Development	1								>100			1
SAX Quit Porn Addiction Guide	QUANTQUIZ	1			1
Quit Porn Addiction	Third Person Shooter games	1			1
XNX: No More-Porn Addiction	XNX	1			1
Quit Porn Addiction - sexual life	advisor apps	1								>10000			1
Porn Addiction Quitting - Relax & Calm Sound	Porn Addiction Quitting	1								>1000				1
QuitPMO - 90 days without porn	Isra de Leon	1								>1000			1			1
Porn Blocker+ Browser	HaureePoss	1								>1000					1
Porn & Ads blocker browser	MobnCash	1								>5000000					1
Stop - Adicción a la Pornografía Guía Gratis	Normarys del Valle	1		1	1					>10000
Stop - Adicción a la Pornografía Guía Stop	Teo Diversion	1		1	1
Pajas Control Consejos	moreFlow	1		1	1
Stop (ADICCIÓN) A La Pornografia Tips Faciles Guia	Teo Diversion	1		1	1
Stop Adiction Porn Guia	Teo Diversion	1		1	1
stop a tu adicción a la pornografía Guia tutorial	Teo Diversion	1		1	1
WebBlocker: Porn & Violence	TechProof Apps	1								>50000					1
Stop - Adicción a la Pornografía (Consejos) Guides	Marilu San geranio	1		1	1
Touch Girl Game	Third Person Shooter games	1			1
PronHub Video	PronHub	1			1
Adicción Porno Consejos	moreQi	1		1	1
Sexiest Hot Videos	Jamil Studio	1			1
Sex Games for Adults	Apprize	1			1
X videos 18+	X Videos	1			1
X videos - Word Game	World Game Zone	1			1
Brazzers girls	Brazzers	1			1
UTUNDU KITANDANI	razark	1		1	1
XNX Video Player - HD Videos	Balaji app studio	1			1
Better Sex Life	Capricon	1			1
Free Movies - Hot Movies	Free Movies Hot Movies	1			1
Massage Videos ideas	Massage Videos ideas	1			1
SA, SLAA Sex, Porn Addiction Anonymous Speakers	Kepler47 Software Inc.		1										1	1						1
Boost: Quit Porn Addiction	Burak Eray Kayis		1													1		1						1
New You	Ian Connelly		1								1					1								1
Anti-Porn - Adult Porn Blocker	siriwit nambutdee		1												1
Empowered Hypnosis for Alcoholism & Addiction	Kepler47 Software Inc.		1					8	4				1	1						1	1
Sex Addiction Signs	Tuan Kieu Duc		1																							1
Porn Block Plus	Pixster Studio		1					38	4.6						1
Break Free Rocket	Alessio Orlando		1													1
Sobriety Tracker Counter App	Picthub Pte Ltd		1													1					1
Porn Blocker - adult shield	Cozent Apps		1												1		1
Quitter - Daily Habit Tracker	Discoveruapps v.o.f.		1					2	4			1				1		1
Days Since: Quit Habit Tracker	Nadezhda Petrova		1					44	4.6							1		1
Porn Blocker Plus - for Safari	Maxima Apps		1					4	4.5						1
xBlock Porn Blocker	Jonathan Arnold		1					3	5						1
Migiri	Digital Literacy SL		1											1	1		1
Reboot: Porn blocker	Maximilian Litteral		1												1
PornBlock - Block Porn & Ads	Furkan Ergun		1												1
12 Steps Sex Addicts Anonymous	LOOK BEFORE YOU LEAP NET, LLC.		1											1				1
Lion - Accountability Browser	Patrick Adams		1					1	5						1		1
Free and Victorious	Trijazel LLC		1										1				1
Live Bold:Christian Men	Gregory Group LLC		1		1
Victory through Christ!	Joseph Palmer		1		1
DETOXIFY - Porn Blocker / App Blocker Accountable	Arman Tavakoli		1											1		1						1
My Purity Coach	Steve Etner		1														1								1
Dr. Doug Weiss Gameplan	HEART TO HEART COUNSELING CENTER, INC.		1										1	1							1				1
SleepSmartz	SPIRITUAL SLEEP THERAPY, LLC		1		1
Epic: Sexual Energy Retention	Tinybiohacks Private Limited		1									1				1	1
RebootFilter:Block Contents	Kabuki Iwashita		1											1	1
Tempted - Habit Catcher	Super Serious LLC		1								1
Amber Light Mobile	Amber Light Limited		1										1			1	1		1
Adult Bedtime Stories	MULTITECHNIQUE BUSINESS COMAPNUY INVESTMENT		1		1
Jiyuu	Najibullah Ulul Albab		1								1	1		1
Men in the Battle	Living Truth Inc		1										1	1			1								1
